# Supplementary material for: Rubus occidentalis Ethanol Extract Attenuates Neuroinflammation and Cognitive Impairment in Lipopolysaccharide-Stimulated Microglia and Scopolamine-Induced Amnesic Mice
Source: Pharmaceuticals (Basel). 2025 Oct 16;18(10):1557. doi: 10.3390/ph18101557 (PMC12566997; doi:10.3390/ph18101557)
Supplement: Supplementary file 1 [file pharmaceuticals-18-01557-s001.zip]

Archive with 5 entries (5 files):
- Supplement Material S1; Figure S1.pdf
- Supplement Material S2; Table S1.pdf
- Supplement Material S3; Raw data of in vitro and in vivo studies.pptx
- Supplement Material S4; Escape latency (MWM).xlsx
- Supplement Material S5; Traveled distance (MWM).xlsx
