# Supplementary material for: Rubus occidentalis Ethanol Extract Attenuates Neuroinflammation and Cognitive Impairment in Lipopolysaccharide-Stimulated Microglia and Scopolamine-Induced Amnesic Mice
Source: Pharmaceuticals (Basel). 2025 Oct 16;18(10):1557. doi: 10.3390/ph18101557 (PMC12566997; doi:10.3390/ph18101557)
Supplement: Supplementary file 1 [file pharmaceuticals-18-01557-s001.zip › Supplement Material S4; Escape latency (MWM).xlsx]

## Sheet: Group Evolution Graph Data
		1				1
Phase	CON	Phase 1		Phase	DNZ	Phase 1
Session	CON	Session 1		Session	DNZ	Session 1			CTL	Sco	ROE -L	ROE-H	DNZ
n	CON	6		n	DNZ	6		mean	2.61	15.13	6	2.32	3.82
Function	CON	2.61		Function	DNZ	3.82		SEM	0.19	0.93	0.96	0.26	0.84
SD	CON	0.47		SD	DNZ	2.05
SEM	CON	0.19		SEM	DNZ	0.84
Phase	SCO	Phase 1		Phase	BR-L	Phase 1
Session	SCO	Session 1		Session	BR-L	Session 1
n	SCO	6		n	BR-L	6
Function	SCO	15.13		Function	BR-L	6
SD	SCO	2.27		SD	BR-L	2.35
SEM	SCO	0.93		SEM	BR-L	0.96
Phase	PEP L	Phase 1		Phase	BR-H	Phase 1
Session	PEP L	Session 1		Session	BR-H	Session 1
n	PEP L	6		n	BR-H	6
Function	PEP L	7.18		Function	BR-H	2.32
SD	PEP L	2.49		SD	BR-H	0.63
SEM	PEP L	1.01		SEM	BR-H	0.26
