# Supplementary material for: Rubus occidentalis Ethanol Extract Attenuates Neuroinflammation and Cognitive Impairment in Lipopolysaccharide-Stimulated Microglia and Scopolamine-Induced Amnesic Mice
Source: Pharmaceuticals (Basel). 2025 Oct 16;18(10):1557. doi: 10.3390/ph18101557 (PMC12566997; doi:10.3390/ph18101557)
Supplement: Supplementary file 1 [file pharmaceuticals-18-01557-s001.zip › Supplement Material S5; Traveled distance (MWM).xlsx]

## Sheet: Group Evolution Graph Data
		1						1
Phase	CON	Phase 1				Phase	DNZ	Phase 1
Session	CON	Session 1				Session	DNZ	Session 1
n	CON	6				n	DNZ	6
Function	CON	84.67				Function	DNZ	116.34
SD	CON	14.65				SD	DNZ	61.12
SEM	CON	5.98				SEM	DNZ	24.95			CTL	Sco	ROE-L	ROE-H	DNZ
Phase	SCO	Phase 1				Phase	BR-L	Phase 1
Session	SCO	Session 1				Session	BR-L	Session 1		mean	84.67	360	149.31	84.7	116.34
n	SCO	6				n	BR-L	6		SEM	5.98	32.5	23.57	7.53	24.95
Function	SCO	360				Function	BR-L	149.31
SD	SCO	79.6				SD	BR-L	57.74
SEM	SCO	32.5				SEM	BR-L	23.57
Phase	PEP L	Phase 1				Phase	BR-H	Phase 1
Session	PEP L	Session 1				Session	BR-H	Session 1
n	PEP L	6				n	BR-H	6
Function	PEP L	186.18				Function	BR-H	84.7
SD	PEP L	60.24				SD	BR-H	18.44
SEM	PEP L	24.59				SEM	BR-H	7.53
						Phase	PEP-H	Phase 1
						Session	PEP-H	Session 1
						n	PEP-H	6
						Function	PEP-H	78.63
						SD	PEP-H	17.41
						SEM	PEP-H	7.11
